# Supplementary material for: The “Crosstalk” between Microbiota and Metabolomic Profile of Kefalograviera Cheese after the Innovative Feeding Strategy of Dairy Sheep by Omega-3 Fatty Acids
Source: Foods. 2022 Oct 11;11(20):3164. doi: 10.3390/foods11203164 (PMC9601511; doi:10.3390/foods11203164)
Supplement: Supplementary file 1 [file foods-11-03164-s001.zip]

Archive with 1 entries (1 files):
- foods-1937010-supplementary.pdf
